# Supplementary material for: Identification and Validation of Reliable Reference Genes for Gene Expression Studies in Koelreuteria paniculata
Source: Genes (Basel). 2022 Apr 19;13(5):714. doi: 10.3390/genes13050714 (PMC9141280; doi:10.3390/genes13050714)
Supplement: Supplementary file 1 [file genes-13-00714-s001.zip]

Archive with 1 entries (1 files):
- genes-1686645-supplementary.pdf
